# Supplementary material for: One Sea, Different Whales: Genomics Sheds Light on a Small Population of Fin Whales
Source: Genome Biol Evol. 2026 Apr 28;18(4):evag084. doi: 10.1093/gbe/evag084 (PMC13121172; doi:10.1093/gbe/evag084)
Supplement: evag084_Supplementary_Data [file evag084_supplementary_data.zip]

Archive with 2 entries (2 files):
- FinWhale_popgen.SupFigs.11Feb26.docx
- FinWhale_popgen.SupTables.11Feb26.xlsx
